# Supplementary material for: Development and Evaluation of Recombinant B-Cell Multi-Epitopes of PDHA1 and GAPDH as Subunit Vaccines against Streptococcus iniae Infection in Flounder (Paralichthys olivaceus)
Source: Vaccines (Basel). 2023 Mar 10;11(3):624. doi: 10.3390/vaccines11030624 (PMC10051852; doi:10.3390/vaccines11030624)
Supplement: Supplementary file 1 [file vaccines-11-00624-s001.zip]

Archive with 1 entries (1 files):
- vaccines-2206486-supplementary.pdf
